# Supplementary material for: A CDK-regulated chromatin segregase promoting chromosome replication
Source: Nat Commun. 2021 Sep 1;12:5224. doi: 10.1038/s41467-021-25424-7 (PMC8410769; doi:10.1038/s41467-021-25424-7)
Supplement: Supplementary file 4 — Source Data [file 41467_2021_25424_MOESM4_ESM.zip]

Archive with 2 entries (2 files):
- Kurat Source data/Uncropped blots.pdf
- Kurat Source data/Underlying data.xlsx
