# Supplementary material for: A CDK-regulated chromatin segregase promoting chromosome replication
Source: Nat Commun. 2021 Sep 1;12:5224. doi: 10.1038/s41467-021-25424-7 (PMC8410769; doi:10.1038/s41467-021-25424-7)
Supplement: Supplementary file 4 — Source Data [file 41467_2021_25424_MOESM4_ESM.zip › Kurat Source data/Underlying data.xlsx]

## Sheet: YTA7 GI profile sim.
ORF	Allele	Correlation	Annotations
YPL024W	rmi1Δ	0.45113
YPL153C	rad53Δ-5002-supp1	0.33708	Carries Suppressor Mutation
YPL153C	rad53-5001	0.32894
YPR034W	arp7-e411k	0.27619
YEL019C	mms21-1	0.26425
YER116C	slx8Δ	0.2519
YPR070W	med1Δ	0.22762
YMR190C	sgs1Δ	0.22602
YBR136W	mec1-4ts	0.2249
YDR510W	smt3aiir	0.21711
YNL218W	mgs1Δ	0.21422
YOL034W	smc5-6	0.2114
YML098W	taf13-1	0.21028
YLR085C	arp6Δ	0.20928
YDR485C	vps72Δ	0.20801
YPL020C	ulp1-333	0.20626
YBR277C	ybr277cΔ	0.20617	Dubious
YPR180W	aos1-5019	0.20128
YML041C	vps71Δ	0.19568
YAL011W	swc3Δ	0.18884
YDR363W	esc2Δ	0.18777
YFR037C	rsc8-ts16	0.18772
YDL070W	bdf2Δ	0.1866
YLL002W	rtt109Δ	0.18619
YML098W	taf13-2	0.186
YDR364C	cdc40Δ	0.18535
YER038C	kre29-ts2	0.18012
YDL071C	ydl071cΔ	0.178	Dubious
YDL105W	nse4-ts2	0.17754
YDR386W	mus81Δ	0.17753
YFR037C	rsc8-ts21	0.1762
YBL006C	ldb7Δ	0.17536
YGR002C	swc4-4	0.17306
YNL148C	alf1Δ	0.1729
YLR007W	nse1-16	0.17106
YDR334W	swr1Δ	0.16779
YOL123W	hrp1-4	0.1655
YBR278W	dpb3Δ	0.16418
YDR167W	taf10-5002	0.16315
YGL113W	sld3-5001	0.16154
YNL262W	pol2-12	0.15974
YLR103C	cdc45-27	0.15903
YGR274C	taf1-2	0.15827
YJL072C	psf2-5001	0.15771
YDR510W	smt3-331	0.15767
YGL127C	soh1Δ	0.15671
YDR145W	taf12-l464a	0.15642
YGL016W	kap122Δ	0.15569
YOR144C	elg1Δ	0.15465
YER177W	bmh1Δ	0.15141
YMR005W	taf4-18	0.15104
YDR443C	ssn2Δ	0.1508
YEL018W	eaf5Δ	0.15026
YBR098W	mms4Δ	0.14989
YOR160W	mtr10Δ-5016-supp1	0.14826	Carries Suppressor Mutation
YMR033W	arp9-1	0.14817
YDL017W	cdc7-1	0.14739
YKR062W	tfa2-45	0.14564
YGL064C	mrh4Δ	0.14295
YOR244W	esa1-l254p	0.14168
YDR489W	sld5-5001	0.14055
YJL092W	srs2Δ	0.1405
YJL090C	dpb11-1-supp1	0.1393	Carries Suppressor Mutation
YBR231C	swc5Δ	0.13904
YDR145W	taf12-9	0.13611
YDR145W	taf12-w486stop	0.1354
YMR075C-A	ymr075cΔ-a	0.13502	Dubious
YDR288W	nse3-ts4	0.13493
YPR107C	yth1-5005	0.13395
YJL168C	set2Δ	0.13265
YBR198C	taf5-15	0.13213
YMR257C	pet111Δ	0.13164
YNR016C	acc1-5009-supp1	0.13068	Carries Suppressor Mutation
YPL011C	taf3-5002	0.12962
YDR079C-A	tfb5Δ-supp1	0.12942	Carries Suppressor Mutation
YJR140C	hir3Δ	0.12911
YBR215W	hpc2Δ	0.12908
YPR023C	eaf3Δ	0.12878
YNL140C	ynl140cΔ	0.12787
YOR080W	dia2Δ	0.12755
YHR164C	dna2-2	0.1275
YOL054W	psh1Δ	0.12644
YOR194C	toa1-5001	0.12609
YLR193C	ups1Δ	0.12588
YCL061C	mrc1Δ	0.12581
YKL018W	swd2-1	0.12565
YDL105W	nse4-ts1	0.12523
YML023C	nse5-ts4	0.12509
YLR005W	ssl1-t242i	0.12423
YDL040C	nat1Δ	0.1235
YJR017C	ess1Δ-h164r-supp1	0.12344	Carries Suppressor Mutation
YIL054W	yil054wΔ	0.12248
YJR082C	eaf6Δ	0.1219
YLR055C	spt8Δ	0.12141
YMR094W	ctf13-30	0.12113
YCR065W	hcm1Δ	0.12099
YGR140W	cbf2-1	0.12085
YKR002W	pap1-5003	0.12075
YDR439W	lrs4Δ	0.12069
YDR267C	cia1-5007	0.12045
YOR057W	sgt1-3	0.12001
YDR013W	psf1-1	0.11968
YDR385W	eft2Δ	0.11953
YDL017W	cdc7-4	0.11891
YLR323C	cwc24-5020	0.11887
YNL136W	eaf7Δ	0.11884
YPL181W	cti6Δ	0.11877
YLL022C	hif1Δ	0.11871
YMR075W	rco1Δ	0.11855
YDR288W	nse3-ts3	0.11854
YBR087W	rfc5-1	0.11764
YIL029C	ema17Δ	0.11751
YDR121W	dpb4Δ	0.11743
YJL169W	yjl169wΔ	0.11683	Dubious
YNL102W	pol1-1	0.11624
YOL012C	htz1Δ	0.11623
YCL029C	bik1Δ	0.11622
YLR259C	hsp60-5005	0.11601
YEL032W	mcm3-1	0.116
YKR029C	set3Δ	0.11555
YPR167C	met16Δ	0.1151
YOR308C	snu66Δ	0.1147
YER016W	bim1Δ	0.11439
YDR289C	rtt103Δ	0.11439
YCR025C	ycr025cΔ	0.11389
YCR052W	rsc6-5001	0.11343
YDR398W	utp5-5001	0.11324
YKR008W	rsc4-2	0.11323
YOR201C	mrm1Δ	0.11311
YBR194W	aim4Δ	0.11305
YJR156C	thi11Δ	0.11246
YDR145W	taf12-ts23	0.11246
YJR042W	nup85-5001	0.11213
YDR167W	taf10-5004	0.11173
YPL129W	taf14Δ	0.11161
YOR189W	ies4Δ	0.1116
YCR085W	ycr085wΔ	0.11153
YNL312W	rfa2-5001	0.11111
YOR048C	rat1Δ-1-supp1	0.11105	Carries Suppressor Mutation
YPL213W	lea1Δ	0.1109
YDR392W	spt3Δ	0.11031
YDL116W	nup84Δ	0.10968
YML114C	taf8-7	0.10941
YIL149C	mlp2Δ	0.10917
YNL048W	alg11Δ	0.10908
YJL136C	rps21bΔ	0.10877
YCR087W	ycr087wΔ	0.10807	Dubious
YDR360W	opi7Δ	0.10765	Dubious
YOR026W	bub3Δ	0.10729
YNL196C	slz1Δ	0.10691
YML124C	tub3Δ	0.10674
YNL197C	whi3Δ	0.10671
YJL081C	arp4-g161d	0.10658
YNL250W	rad50Δ	0.10631
YDL105W	nse4-ts4	0.10625
YGR113W	dam1-1	0.10611
YNL222W	ssu72-2	0.10506
YOR244W	esa1-d414	0.10424
YCR027C	rhb1Δ	0.10422
YGR102C	gtf1Δ	0.10362
YKL019W	ram2-5001	0.1036
YFL034C-B	mob2Δ-28-supp1	0.10356	Carries Suppressor Mutation
YDR228C	pcf11-ts2	0.10318
YML122C	yml122cΔ-supp1	0.10313	Carries Suppressor Mutation
YPL182C	ypl182cΔ	0.10312	Dubious
YCL060C	ycl060cΔ	0.10312
YDR356W	spc110-220	0.10273
YNL081C	sws2Δ-supp1a	0.10269	Carries Suppressor Mutation
YDR226W	adk1Δ	0.10244
YPR107C	yth1-5010	0.1024
YDR290W	ydr290wΔ	0.10219	Dubious
YLR383W	smc6-9	0.10184
YDR094W	ydr094wΔ	0.10172	Dubious
YNL054W	vac7Δ	0.10146
YLL035W	grc3-5001	0.10139
YOR072W-B	yor072wΔ-b	0.10127
YBL035C	pol12-ts	0.1012
YMR319C	fet4Δ	0.10118
YCR050C	ycr050cΔ	0.10097
YJR141W	ipa1-5001	0.10085
YBR094W	pby1Δ	0.10066
YNR016C	acc1-5007-supp1	0.10044	Carries Suppressor Mutation
YJL090C	dpb11Δ-1-supp2	0.09995	Carries Suppressor Mutation
YGR188C	bub1Δ	0.09984
YDL013W	slx5Δ	0.09977
YKL087C	cyt2Δ	0.0995
YLR095C	ioc2Δ	0.09931
YDL119C	hem25Δ	0.09915
YGR274C	taf1-1	0.099
YEL017C-A	pmp2Δ	0.09886
YKL045W	pri2-1	0.09878
YGL044C	rna15-58	0.09876
YOR038C	hir2Δ	0.09861
YJL194W	cdc6-1	0.09795
YPL055C	lge1Δ	0.09785
YLR033W	rsc58-5001	0.09781
YJL115W	asf1Δ	0.09769
YOR236W	dfr1-td	0.09768
YPL024W	rmi1Δ-supp1	0.09759	Carries Suppressor Mutation
YNR010W	cse2Δ	0.09747
YMR048W	csm3Δ	0.09743
YGR146C-A	ygr146cΔ-a-supp1	0.0974	Carries Suppressor Mutation
YPR057W	brr1Δ	0.09724
YLR115W	cft2-5001	0.09698
YML094W	gim5Δ	0.09687
YGL043W	dst1Δ	0.09671
YGL046W	ygl046wΔ	0.09645
YLR288C	mec3Δ	0.09627
YDR145W	taf12-l446a	0.09604
YML127W	rsc9-5001	0.09574
YOR319W	hsh49-5002	0.0956
YDL105W	nse4-ts3	0.09559
YAR002W	nup60Δ	0.09523
YOR082C	yor082cΔ	0.09521	Dubious
YDR369C	xrs2Δ	0.09442
YBR238C	ybr238cΔ	0.09421
YNL072W	rnh201Δ	0.09415
YDR228C	pcf11-2	0.0941
YFL034C-B	mob2-26-supp1	0.09407	Carries Suppressor Mutation
YDL033C	slm3Δ-supp1	0.09379	Carries Suppressor Mutation
YOL097C	wrs1-5003	0.09374
YIL058W	yil058wΔ	0.09365	Dubious
YDR441C	apt2Δ	0.09355
YOR250C	clp1-5001	0.09328
YJR093C	fip1-5001	0.09321
YCR086W	csm1Δ	0.09305
YLR350W	orm2Δ	0.09292
YLR234W	top3Δ-supp1	0.09268	Carries Suppressor Mutation
YDR113C	pds1-128	0.09247
YGR201C	ygr201cΔ	0.0924
YFR028C	cdc14-8	0.09231
YDR159W	sac3Δ	0.09225
YPR048W	tah18-5001	0.09209
YDL102W	cdc2-1	0.09174
YDR024W	fyv1Δ	0.09168	Dubious
YJL124C	lsm1Δ	0.09154
YOR368W	rad17Δ	0.09153
YAL034W-A	mtw1-ts	0.09152
YGL194C	hos2Δ	0.0914
YPL011C	taf3-5001	0.09108
YNL138W-A	ysf3Δ	0.09105
YKL059C	mpe1-5005	0.09057
YDR311W	tfb1Δ-6-supp1	0.09053	Carries Suppressor Mutation
YPR064W	ypr064wΔ	0.09045
YKL113C	rad27Δ	0.09018
YOR174W	med4-54	0.09003
YKL175W	zrt3Δ	0.08985
YDR099W	bmh2Δ	0.08982
YNR037C	rsm19Δ-supp1	0.08979	Carries Suppressor Mutation
YPR168W	nut2-ts	0.08934
YGL108C	ygl108cΔ	0.0893
YDL098C	snu23-5001	0.08917
YNL273W	tof1Δ	0.08916
YNL102W	pol1-2	0.08916
YGL160W	aim14Δ	0.08911
YKR022C	ntr2-5001	0.08907
YNL172W	apc1-5004	0.08887
YPL042C	ssn3Δ	0.08886
YLL015W	bpt1Δ	0.08882
YNR023W	snf12Δ	0.08868
YGR056W	rsc1Δ	0.08814
YHL003C	lag1Δ	0.08803
YGR091W	prp31-1	0.08798
YPL275W	fdh2Δ	0.08796
YER147C	scc4-5001	0.08788
YOR297C	tim18Δ	0.08774
YCR045C	rrt12Δ	0.08767
YOL035C	yol035cΔ	0.08733	Dubious
YDL102W	cdc2-2	0.08726
YPR178W	prp4-1	0.08722
YNL240C	nar1-5001	0.0872
YNL025C	ssn8Δ	0.0872
YGL092W	nup145-r4	0.08716
YGL107C	rmd9Δ-supp1	0.08715	Carries Suppressor Mutation
YLR268W	sec22Δ	0.08709
YER076C	yer076cΔ	0.08706
YKL018C-A	mco12Δ	0.0869
YKL154W	srp102-510	0.08684
YJR144W	mgm101Δ	0.0865
YNL149C	pga2-5004	0.08635
YCR082W	ahc2Δ	0.08634
YDR182W-A	ydr182wΔ-a	0.08626
YPR162C	orc4-5001	0.08624
YGR161W-C	ygr161wΔ-c	0.08622
YOR025W	hst3Δ	0.08596
YHR095W	yhr095wΔ	0.08595	Dubious
YKL173W	snu114-60	0.08594
YNL102W	pol1-17	0.08593
YMR044W	ioc4Δ	0.08554
YEL076C	yel076cΔ	0.08551
YGL197W	mds3Δ	0.08546
YNL141W	aah1Δ	0.08543
YLR235C	ylr235cΔ-supp1	0.08538	Dubious,Carries Suppressor Mutation
YBR058C-A	tsc3-2	0.08536
YMR168C	cep3-2	0.08529
YBR230W-A	coq21Δ	0.08528
YNL173C	mdg1Δ	0.08528
YPR048W	tah18-5003	0.08516
YGL112C	taf6-ts	0.08514
YNL301C	rpl18bΔ	0.08489
YDL101C	dun1Δ	0.08469
YMR117C	spc24-9	0.08462
YGL192W	ime4Δ	0.08444
YPR184W	gdb1Δ	0.0843
YPR029C	apl4Δ	0.0843
YBL052C	sas3Δ	0.08427
YBL029C-A	ybl029cΔ-a	0.08414
YER173W	rad24Δ	0.08408
YBR168W	pex32Δ-supp1	0.08388	Carries Suppressor Mutation
YGL086W	mad1Δ	0.08353
YLR200W	yke2Δ	0.08331
YNL102W	pol1-13	0.08324
YLL023C	pom33Δ	0.08276
YPL122C	tfb2-5002	0.08261
YMR009W	adi1Δ	0.08261
YGR006W	prp18-ts	0.08261
YNL216W	rap1-1	0.08226
YDL197C	asf2Δ	0.08209
YNL193W	ynl193wΔ	0.08204
YGR005C	tfg2-5001	0.08204
YML090W	yml090wΔ	0.08192	Dubious
YDL162C	ydl162cΔ	0.08191	Dubious
YPL241C	cin2Δ	0.0819
YDR018C	ydr018cΔ	0.08183
YDR201W	spc19-5001	0.08178
YEL050C	rml2Δ	0.08176
YOL135C	med7-163	0.08156
YHR122W	cia2-5001	0.08152
YGL186C	tpn1Δ	0.08148
YGR181W	tim13Δ	0.08079
YFL042C	lam5Δ	0.08049
YBR202W	cdc47-ts	0.08033
YDL102W	cdc2-7	0.0803
YNL208W	ynl208wΔ	0.08001
YPL013C	mrps16Δ-supp1	0.07994	Carries Suppressor Mutation
YJL102W	mef2Δ-supp1	0.07984	Carries Suppressor Mutation
YLR439W	mrpl4Δ	0.07975
YBR103W	sif2Δ	0.07949
YMR098C	atp25Δ	0.07949
YIL045W	pig2Δ	0.07939
YGL174W	bud13Δ	0.07938
YDR052C	dbf4-3	0.07933
YOR021C	sfm1Δ	0.07927
YGR049W	scm4Δ	0.0792
YML023C	nse5-ts2	0.07914
YEL037C	rad23Δ	0.07901
YGR163W	gtr2Δ-supp1	0.07893	Carries Suppressor Mutation
YGL063W	pus2Δ	0.07892
YKL053C-A	mdm35Δ	0.0789
YHR058C	med6-5001	0.07889
YPR086W	sua7-c149r	0.07876
YGL014W	puf4Δ	0.07855
YPR053C	ypr053cΔ	0.07839
YLR323C	cwc24-5004	0.07838
YPR135W	ctf4Δ	0.07837
YOR140W	sfl1Δ	0.07831
YKR095W	mlp1Δ	0.0782
YDR381W	yra1-5003	0.07806
YGR182C	ygr182cΔ	0.07771	Dubious
YJL074C	smc3-1	0.07765
YLR418C	cdc73Δ	0.07765
YGL244W	rtf1Δ	0.07735
YDR045C	rpc11-5001	0.07695
YEL006W	yea6Δ	0.07692
YGL185C	ygl185cΔ	0.07686
YLR141W	rrn5-5002	0.07666
YDR460W	tfb3-ts	0.07664
YPL194W	ddc1Δ	0.0766
YJL074C	smc3-42	0.07654
YNL088W	top2-5002	0.07643
YDL028C	mps1-3796	0.07638
YDL105W	nse4-5001	0.07634
YMR236W	taf9-ts2	0.07589
YOR291W	ypk9Δ	0.07568
YOL135C	med7-141	0.07534
YBR297W	mal33Δ	0.07529
YKR082W	nup133Δ	0.07528
YLR396C	vps33Δ	0.07513
YHR215W	pho12Δ	0.0751
YOR147W	mdm32Δ	0.07509
YML074C	fpr3Δ	0.07508
YDR395W	sxm1Δ	0.07501
YJL025W	rrn7-5001	0.07485
YHR156C	lin1Δ	0.07481
YDL164C	cdc9-5002	0.07481
YNR026C	sec12Δ-1-supp1	0.0747	Carries Suppressor Mutation
YCR024C-A	pmp1Δ	0.07468
YDR154C	ydr154cΔ	0.07462	Dubious
YCR087C-A	ycr087cΔ-a	0.07445
YNR025C	ynr025cΔ	0.0744	Dubious
YML056C	imd4Δ	0.07439
YER169W	rph1Δ	0.07438
YDR448W	ada2Δ	0.07437
YNL153C	gim3Δ	0.07428
YPR013C	cmr3Δ	0.07423
YJL223C	pau1Δ	0.07396
YGL007C-A	ygl007cΔ-a	0.0737
YCR031C	rps14aΔ	0.07368
YBR298C	mal31Δ	0.07368
YDR185C	ups3Δ	0.07359
YOR064C	yng1Δ	0.07356
YFL034C-B	mob2-19	0.0735
YMR066W	sov1Δ	0.07337
YLR170C	aps1Δ	0.07333
YIR005W	ist3Δ	0.07317
YGL122C	nab2-5005	0.07316
YBR088C	pol30-k168r	0.07311
YKL023W	ykl023wΔ	0.07289
YOR174W	med4-6	0.07288
YML015C	taf11-ts2	0.07287
YBL096C	ybl096cΔ	0.07285	Dubious
YGL093W	spc105-4	0.07285
YMR270C	rrn9-5009	0.0727
YDR444W	ydr444wΔ	0.07269
YDL064W	ubc9-2	0.07267
YGL091C	nbp35-5001	0.07267
YMR306W	fks3Δ	0.07247
YPL069C	bts1Δ	0.07246
YPR024W	yme1Δ	0.07242
YBR099C	ybr099cΔ	0.0724	Dubious
YER030W	chz1Δ	0.07235
YHR096C	hxt5Δ	0.07234
YDR195W	ref2Δ	0.07225
YMR061W	rna14-5001	0.07223
YNL330C	rpd3Δ	0.07189
YIR020C	yir020cΔ	0.07183
YJL030W	mad2Δ	0.07172
YKL185W	ash1Δ	0.07166
YJR017C	ess1-h164r	0.07146
YHR046C	inm1Δ	0.07146
YDR207C	ume6Δ	0.07143
YDR181C	sas4Δ	0.07138
YJL031C	bet4-5002	0.07134
YIR010W	dsn1-8	0.07127
YLR135W	slx4Δ	0.07116
YCR026C	npp1Δ	0.07087
YNL159C	asi2Δ	0.07085
YHR131C	yhr131cΔ	0.07071
YJL135W	yjl135wΔ	0.07067	Dubious
YML128C	msc1Δ	0.07044
YJR043C	pol32Δ	0.07038
YBL008W	hir1Δ	0.07025
YML023C	nse5-ts3	0.0702
YJL134W	lcb3Δ	0.07005
YBR100W	ybr100wΔ	0.06996
YBR088C	pol30-k164r	0.06995
YOR046C	dbp5-1	0.06979
YPR176C	bet2-1	0.06964
YKR096W	esl2Δ	0.06956
YEL003W	gim4Δ	0.06955
YOR345C	yor345cΔ	0.06954	Dubious
YLR274W	cdc46-1	0.06942
YDR062W	lcb2-1	0.06932
YDR047W	hem12-5005	0.06926
YNL102W	pol1-ts	0.0692
YLR337C	vrp1Δ-supp1	0.0692	Carries Suppressor Mutation
YGR266W	ygr266wΔ	0.06916
YMR047C	nup116-5024	0.06909
YLR154C-G	ylr154cΔ-g	0.069
YJR059W	ptk2Δ	0.06887
YPL098C	mgr2Δ	0.06885
YKL112W	abf1-102	0.0688
YDR069C	doa4Δ	0.06873
YGL122C	nab2-5007	0.06857
YGL219C	mdm34Δ	0.06855
YLR399C	bdf1Δ	0.06851
YCR033W	snt1Δ	0.06851
YPL233W	nsl1-5	0.0685
YMR187C	ymr187cΔ	0.06838
YMR140W	sip5Δ	0.06832
YGR091W	prp31-ts	0.06829
YFL061W	ddi2Δ	0.06825
YDR052C	dbf4-ts	0.06825
YKR006C	mrpl13Δ	0.06823
YCL016C	dcc1Δ	0.06795
YHR161C	yap1801Δ	0.06792
YFR005C	sad1-1	0.0679
YER171W	rad3-ts14	0.06786
YDR311W	tfb1-6	0.06781
YJL142C	irc9Δ	0.06775	Dubious
YAR007C	rfa1-m2	0.06762
YHR175W	ctr2Δ	0.06752
YHL048W	cos8Δ	0.06752
YGL093W	spc105-15	0.06749
YLL060C	gtt2Δ	0.06743
YGR140W	cbf2-2	0.06738
YIL128W	met18Δ	0.06723
YAL044W-A	bol1Δ	0.06723
YCR077C	pat1Δ	0.06722
YNL238W	kex2Δ	0.0672
YPR107C	yth1-5004	0.06717
YMR263W	sap30Δ	0.06709
YHR065C	rrp3-5001	0.06703
YLR004C	thi73Δ	0.06691
YMR174C	pai3Δ	0.06689
YGL163C	rad54Δ	0.06681
YPR108W-A	ypr108wΔ-a	0.06653
YLR194C	ncw2Δ	0.0665
YER011W	tir1Δ	0.06649
YML061C	pif1Δ	0.06642
YDR506C	gmc1Δ	0.06641
YDL248W	cos7Δ	0.06639
YJR087W	yjr087wΔ	0.06639	Dubious
YMR224C	mre11Δ	0.06634
YDR516C	emi2Δ	0.06623
YFL034C-B	mob2-24	0.06607
YJL199C	mbb1Δ	0.06583
YBR137W	ybr137wΔ	0.06583
YPL184C	mrn1Δ	0.06581
YCR104W	pau3Δ	0.06574
YLR422W	dck1Δ-supp1	0.06553	Carries Suppressor Mutation
YKL139W	ctk1Δ-supp1	0.0655	Carries Suppressor Mutation
YBR228W	slx1Δ	0.06544
YMR168C	cep3-1	0.06536
YOR074C	cdc21-1	0.06532
YML034W	src1Δ	0.0653
YMR264W	cue1Δ	0.06528
YDR542W	pau10Δ	0.06514
YMR227C	taf7-ts1	0.06499
YMR315W-A	ymr315wΔ-a	0.0649
YGL083W	scy1Δ	0.06487
YGR132C	phb1Δ	0.06486
YPR150W	ypr150wΔ	0.06483	Dubious
YER048C	caj1Δ	0.06481
YAL033W	pop5-5006	0.0648
YDL022W	gpd1Δ	0.06478
YOR191W	uls1Δ	0.06473
YDL118W	ydl118wΔ	0.06466	Dubious
YGL201C	mcm6-5003	0.06461
YHR118C	orc6-5001	0.06447
YPL228W	cet1-15	0.06442
YER176W	ecm32Δ	0.06422
YOL094C	rfc4-20	0.06421
YCR066W	rad18Δ	0.06408
YAL019W	fun30Δ	0.06406
YPR161C	sgv1-80	0.06357
YFL023W	bud27Δ	0.06354
YPR078C	ypr078cΔ	0.06347
YNL302C	rps19bΔ	0.06334
YGR179C	okp1-5	0.06332
YMR077C	vps20Δ	0.06323
YJL197W	ubp12Δ	0.06322
YOR139C	yor139cΔ	0.06311	Dubious
YNL169C	psd1Δ	0.06307
YBR245C	isw1Δ	0.06304
YIR031C	dal7Δ	0.06303
YKL053W	ykl053wΔ	0.06301	Dubious
YJR068W	rfc2Δ-1-supp1	0.063	Carries Suppressor Mutation
YDR437W	gpi19-2	0.06284
YLR323C	cwc24-5001	0.0628
YBL100W-C	ybl100wΔ-c	0.0627
YPR178W	prp4-ts	0.06268
YDR370C	dxo1Δ	0.06255
YHR199C-A	nbl1Δ	0.06251
YOL123W	hrp1-1	0.0624
YBR286W	ape3Δ	0.06233
YLR417W	vps36Δ	0.06219
YPL173W	mrpl40Δ-supp1	0.06217	Carries Suppressor Mutation
YKL080W	vma5Δ	0.06212
YHR167W	thp2Δ	0.06207
YMR306C-A	ymr306cΔ-a	0.06207	Dubious
YML120C	ndi1Δ	0.06204
YDL028C	mps1-417	0.06187
YKR044W	uip5Δ	0.06179
YBR109C	cmd1-1	0.06179
YOR032W-A	yor032wΔ-a	0.06178
YJR006W	pol31-5001	0.06174
YJL221C	ima4Δ	0.06173
YGR231C	phb2Δ	0.06169
YMR119W	asi1Δ	0.06168
YAL030W	snc1Δ	0.06162
YPL068C	ypl068cΔ	0.06152
YPR144C	noc4-5005	0.06151
YDR014W	rad61Δ	0.06143
YJR060W	cbf1Δ	0.06141
YPL038W	met31Δ	0.0614
YDR034W-B	ydr034wΔ-b	0.06126
YBR294W	sul1Δ	0.06118
YMR127C	sas2Δ	0.06108
YDL084W	sub2-1	0.06107
YCR036W	rbk1Δ	0.06087
YOL157C	ima2Δ	0.06087
YEL035C	utr5-5001	0.06086
YBR211C	ame1-4	0.06085
YNL215W	ies2Δ	0.06074
YPR141C	kar3Δ	0.06074
YFL034C-B	mob2Δ-11-supp1	0.06069	Carries Suppressor Mutation
YOL005C	rpb11-5002	0.06064
YOR205C	gep3Δ	0.06059
YHL039W	efm1Δ	0.06054
YAR050W	flo1Δ	0.06054
YPL008W	chl1Δ	0.0605
YDR432W	npl3Δ	0.06048
YGR291C	ygr291cΔ	0.06045	Dubious
YDL030W	prp9-1	0.06044
YHR015W	mip6Δ	0.06036
YHR089C	gar1Δ	0.06036
YPR101W	snt309Δ	0.0603
YDL217C	tim22-19	0.06028
YDR225W	hta1Δ	0.06024
YNL279W	prm1Δ	0.06021
YDR271C	ydr271cΔ	0.06014	Dubious
YKL057C	nup120Δ	0.06012
YGL201C	mcm6-5002	0.06003
YDR052C	dbf4-1	0.05987
YIR033W	mga2Δ	0.05978
YMR298W	lip1-5001	0.05969
YKR028W	sap190Δ	0.05966
YHL036W	mup3Δ	0.0596
YLL066W-B	yll066wΔ-b	0.05956
YML082W	yml082wΔ	0.05953
YJL149W	das1Δ	0.05949
YFL013C	ies1Δ	0.05948
YBR283C	ssh1Δ	0.05944
YDL033C	slm3Δ	0.05933
YPR084W	ypr084wΔ	0.05932
YER095W	rad51Δ	0.0593
YDR279W	rnh202Δ	0.05929
YJR151W-A	yjr151wΔ-a	0.05913
YOR095C	rki1-5006	0.05907
YJR094C	ime1Δ	0.05907
YJL125C	gcd14Δ-4-supp1	0.05894	Carries Suppressor Mutation
YNL082W	pms1Δ	0.05893
YPR065W	rox1Δ	0.05856
YLR237W	thi7Δ	0.05856
YBR183W	ypc1Δ	0.05849
YOR375C	gdh1Δ	0.05848
YLR361C-A	ylr361cΔ-a	0.05845
YHR194W	mdm31Δ	0.05844
YDL109C	ydl109cΔ	0.05843
YDR472W	trs31-5003	0.0584
YDL108W	kin28-ts	0.05837
YJL133C-A	dpi8Δ	0.05828
YDR052C	dbf4-2	0.05826
YMR076C	pds5-1	0.05823
YCR061W	ycr061wΔ	0.05821
YKL073W	lhs1Δ	0.05818
YLR052W	ies3Δ	0.05815
YCL001W-B	ycl001wΔ-b	0.05808
YBL005W	pdr3Δ	0.05808
YFL020C	pau5Δ	0.058
YJR022W	lsm8-5001-supp1	0.05797	Carries Suppressor Mutation
YGR132C	phb1Δ-supp1	0.05795	Carries Suppressor Mutation
YDL074C	bre1Δ	0.05792
YBL097W	brn1-9	0.0579
YER165W	pab1-5004	0.05786
YFL034C-B	mob2-34	0.0576
YAL034C	fun19Δ	0.05759
YPL014W	cip1Δ	0.05756
YOL046C	yol046cΔ	0.05749	Dubious
YER031C	ypt31Δ	0.0574
YGR224W	azr1Δ	0.05733
YER017C	afg3Δ	0.05703
YGL062W	pyc1Δ	0.05687
YGL070C	rpb9Δ	0.0566
YOR376W	yor376wΔ	0.05651
YNL055C	por1Δ	0.05648
YBR055C	prp6-ts	0.05641
YAL059W	ecm1Δ	0.05628
YFL050C	alr2Δ	0.05625
YKL043W	phd1Δ	0.05616
YGR234W	yhb1Δ	0.05615
YDR088C	slu7-ts1	0.05613
YLR321C	sfh1-1	0.05607
YLR466C-B	ylr466cΔ-b	0.05607	Dubious
YER139C	rtr1Δ	0.05602
YGL073W	hsf1-848	0.05596
YMR300C	ade4Δ	0.05594
YGR279C	scw4Δ	0.05589
YGL201C	mcm6-5001	0.05589
YLR247C	irc20Δ	0.05583
YOR349W	cin1Δ	0.05576
YLL048C	ybt1Δ	0.05571
YHR213W	yhr213wΔ	0.0557
YBR156C	sli15-3	0.05567
YOR020C	hsp10-ts	0.05567
YOR353C	sog2-5002-supp1	0.05562	Carries Suppressor Mutation
YER164W	chd1Δ	0.05556
YNL242W	atg2Δ	0.05556
YDR268W	msw1Δ	0.05554
YHR137W	aro9Δ	0.05553
YOR278W	hem4-5001	0.05547
YJL017W	yjl017wΔ	0.05543
YHR098C	sfb3Δ	0.0554
YOR042W	cue5Δ	0.05537
YPL127C	hho1Δ	0.05536
YBR107C	iml3Δ	0.05533
YDR297W	sur2Δ	0.05531
YOL066C	rib2-5001	0.05526
YLR370C	arc18Δ-supp1	0.05521	Carries Suppressor Mutation
YKL208W	cbt1Δ	0.05508
YIL129C	tao3-5010	0.05506
YBR157C	ics2Δ	0.05493
YOR298W	mum3Δ	0.0549
YBL089W	avt5Δ	0.05487
YOL014W	yol014wΔ	0.05475
YAL031C	gip4Δ	0.05462
YMR304C-A	ymr304cΔ-a	0.05458	Dubious
YCR060W	tah1Δ	0.05456
YPL084W	bro1Δ	0.05455
YJL164C	tpk1Δ	0.05455
YDL157C	ydl157cΔ	0.0545
YDR539W	fdc1Δ	0.05449
YLR236C	ylr236cΔ	0.0544
YJL051W	irc8Δ	0.0544
YIL004C	bet1-1	0.05436
YHR031C	rrm3Δ	0.05426
YFL034C-B	mob2-36	0.05425
YML011C	rad33Δ	0.05424
YOR193W	pex27Δ	0.05422
YGR183C	qcr9Δ	0.0542
YOR151C	rpb2-6	0.05419
YOR293C-A	yor293cΔ-a	0.05415
YMR097C	mtg1Δ-supp1	0.05412	Carries Suppressor Mutation
YOL081W	ira2Δ	0.05408
YLR337C	vrp1Δ	0.05399
YDR170C	sec7-1	0.05393
YMR079W	sec14-3	0.05391
YIL059C	yil059cΔ	0.05389	Dubious
YML049C	rse1-1	0.05387
YNL329C	pex6Δ	0.05386
YLR395C	cox8Δ	0.05378
YNL293W	msb3Δ	0.05377
YPL209C	ipl1-2	0.05377
YGR121W-A	ygr121wΔ-a	0.05371
YKL191W	dph2Δ	0.05367
YJR135W-A	tim8Δ	0.05365
YMR078C	ctf18Δ	0.05359
YML047C	prm6Δ	0.05359
YIR043C	yir043cΔ	0.05356
YGR243W	mpc3Δ	0.05352
YPR202W	ypr202wΔ	0.05351
YLR193C	ups1Δ-supp1	0.05349	Carries Suppressor Mutation
YGR078C	pac10Δ-supp1	0.05346	Carries Suppressor Mutation
YLR165C	pus5Δ	0.05342
YLR263W	red1Δ	0.05338
YHR068W	dys1-5002	0.05334
YIR008C	pri1-m4	0.05334
YGR040W	kss1Δ	0.0533
YLR177W	ylr177wΔ	0.05329
YPR131C	nat3Δ	0.05328
YCR102C	ycr102cΔ	0.05327
YOR030W	dfg16Δ	0.05323
YHR162W	mpc2Δ	0.05322
YHR216W	imd2Δ	0.0532
YPR011C	ypr011cΔ	0.05317
YNL008C	asi3Δ	0.05313
YBR246W	rrt2Δ	0.05312
YMR277W	fcp1Δ-1-supp1	0.05311	Carries Suppressor Mutation
YDR217C	rad9Δ	0.05304
YPL002C	snf8Δ	0.053
YNL005C	mrp7Δ	0.05299
YCR068W	atg15Δ	0.05299
YDR183W	plp1Δ	0.05298
YBR284W	ybr284wΔ	0.05297
YDR378C	lsm6Δ	0.05289
YKL124W	ssh4Δ	0.05268
YJL150W	yjl150wΔ	0.05259	Dubious
YDR293C	ssd1Δ	0.0525
YBR060C	orc2-4	0.05249
YLR386W	vac14Δ	0.05248
YLR414C	pun1Δ	0.05238
YBR163W	exo5Δ	0.05236
YBR028C	ypk3Δ	0.05235
YKL210W	uba1-1	0.05231
YGR257C	mtm1Δ	0.05221
YAL063C	flo9Δ	0.05221
YBR090C	ybr090cΔ	0.05218
YHR180W	yhr180wΔ	0.05216
YCR057C	pwp2-5002	0.05215
YDR004W	rad57Δ	0.0519
YPL109C	mco76Δ	0.05186
YDR044W	hem13-5001	0.05185
YDR003W	rcr2Δ	0.05182
YHR063C	pan5Δ	0.05173
YLR015W	bre2Δ	0.0517
YDL085C-A	ydl085cΔ-a	0.0517
YPR050C	ypr050cΔ	0.05167	Dubious
YFL055W	agp3Δ	0.05155
YCL057C-A	mic10Δ	0.0515
YLR256W	hap1Δ	0.05145
YKL189W	hym1-15	0.05144
YML133C	yml133cΔ	0.05144
YOR322C	ldb19Δ	0.05142
YIL046W	met30-6	0.05139
YBR055C	prp6-1	0.0512
YLR216C	cpr6Δ	0.05113
YLR067C	pet309Δ	0.05105
YBR281C	dug2Δ	0.05105
YKL176C	lst4Δ	0.05102
YKR080W	mtd1Δ	0.05097
YOR265W	rbl2Δ	0.05091
YIL084C	sds3Δ	0.05086
YFR033C	qcr6Δ	0.05083
YPL277C	ypl277cΔ	0.05082
YJR079W	yjr079wΔ	0.05081
YNL064C	ydj1Δ	0.05077
YGL191W	cox13Δ	0.05066
YPR092W	ypr092wΔ	0.05065	Dubious
YGL166W	cup2Δ	0.05063
YHR062C	rpp1-5005	0.05062
YGL028C	scw11Δ	0.05062
YDL140C	rpo21-1	0.05061
YOR182C	rps30bΔ	0.05051
YJR049C	utr1Δ	0.05049
YPR031W	nto1Δ	0.05049
YJL158C	cis3Δ	0.05046
YGR180C	rnr4Δ	0.05043
YGR206W	mvb12Δ	0.05038
YHL041W	yhl041wΔ	0.05037
YBR193C	med8-39	0.05036
YML032C	rad52Δ	0.05031
YPR081C	grs2Δ	0.05029
YDL138W	rgt2Δ	0.05026
YNL252C	mrpl17Δ	0.05023
YGR129W	syf2Δ	0.05022
YDR535C	ydr535cΔ	0.0502	Dubious
YKL056C	tma19Δ	0.05013
YIL083C	cab2-5001	0.05012
YBR088C	pol30-k242r	0.05011
YDR111C	alt2Δ	0.05009
YLR005W	ssl1-5001	0.05007
YKL167C	mrp49Δ	0.05005
YMR226C	ymr226cΔ	0.04998
YPR174C	ypr174cΔ	0.04995
YDL180W	ydl180wΔ	0.04991
YGR240C	pfk1Δ	0.04983
YBR095C	rxt2Δ	0.04982
YDR161W	acl4Δ	0.04978
YCL044C	mgr1Δ	0.04972
YBL034C	stu1-8	0.04972
YHR191C	ctf8Δ	0.04972
YDR258C	hsp78Δ	0.04971
YJR034W	pet191Δ	0.04966
YPR062W	fcy1Δ	0.04964
YDL003W	mcd1-73	0.04964
YPL110C	gde1Δ	0.04963
YFR021W	atg18Δ	0.0496
YOL159C	css3Δ	0.04956
YOR285W	rdl1Δ	0.04954
YMR095C	sno1Δ	0.04947
YIL042C	pkp1Δ	0.04945
YLR086W	smc4-1	0.04939
YMR158W-B	ymr158wΔ-b	0.04935	Dubious
YMR210W	mgl2Δ	0.04935
YIL112W	hos4Δ	0.04931
YER009W	ntf2-5001	0.04921
YHR041C	srb2Δ	0.04919
YDL002C	nhp10Δ	0.04914
YDR287W	inm2Δ	0.04914
YLR154C	rnh203Δ	0.04911
YIL071C	pci8Δ	0.04909
YDL164C	cdc9-1-supp1	0.04908	Carries Suppressor Mutation
YBR291C	ctp1Δ	0.04904
YBR126C	tps1Δ-supp2	0.04899	Carries Suppressor Mutation
YLR156C-A	ylr156cΔ-a	0.04898
YEL034W	hyp2-3	0.04891
YPR086W	sua7-5001	0.04887
YIL057C	rgi2Δ	0.04882
YNL126W	spc98-5001	0.0488
YMR233W	tri1Δ	0.04859
YNR017W	tim23-5001	0.04853
YMR293C	her2Δ	0.04852
YDR082W	stn1-13	0.04842
YLR059C	rex2Δ	0.04835
YFL008W	smc1-2	0.04825
YJR105W	ado1Δ	0.04823
YFL034C-B	mob2Δ-26-supp2b	0.04817	Carries Suppressor Mutation
YDR273W	don1Δ	0.04813
YER116C	slx8Δ-supp1	0.04806	Carries Suppressor Mutation
YDL021W	gpm2Δ	0.048
YLR268W	sec22-1	0.04797
YNL102W	pol1-12	0.04796
YER175W-A	yer175wΔ-a	0.04795
YML065W	orc1-5001	0.04783
YBR026C	etr1Δ	0.0478
YLR058C	shm2Δ	0.04778
YMR028W	tap42-11	0.04771
YOL076W	mdm20Δ-supp1	0.04771	Carries Suppressor Mutation
YMR321C	ymr321cΔ	0.04769
YPL270W	mdl2Δ	0.04769
YDR106W	arp10Δ	0.04765
YLR467W	yrf1Δ-5	0.04762
YPL151C	prp46-5001	0.04762
YFR043C	irc6Δ	0.04761
YDR022C	atg31Δ	0.04758
YDR303C	rsc3-1	0.0475
YOR241W	met7Δ	0.04746
YGR275W	rtt102Δ	0.04744
YJL116C	nca3Δ	0.04742
YBR027C	ybr027cΔ	0.04742
YDR533C	hsp31Δ	0.04737
YHR043C	dog2Δ	0.04734
YNL098C	ras2Δ	0.04733
YLR091W	gep5Δ	0.04729
YJR077C	mir1Δ	0.04725
YBR274W	chk1Δ	0.04725
YOR023C	ahc1Δ	0.04719
YDR038C	ena5Δ	0.04711
YBR051W	ybr051wΔ	0.0471	Dubious
YJR006W	pol31-5001-supp1	0.04707	Carries Suppressor Mutation
YLR045C	stu2-10	0.04702
YLR241W	csc1Δ	0.04701
YOR014W	rts1Δ	0.04698
YML107C	pml39Δ	0.04695
YER073W	ald5Δ	0.04691
YJR053W	bfa1Δ	0.04685
YGL056C	sds23Δ	0.04682
YNR057C	bio4Δ	0.0468
YDR252W	btt1Δ	0.04671
YDR076W	rad55Δ	0.04669
YPL048W	cam1Δ	0.04667
YDR084C	tvp23Δ	0.04666
YPR005C	hal1Δ	0.04665
YIL142W	cct2-5002	0.04664
YBR264C	ypt10Δ	0.04664
YDR042C	ydr042cΔ	0.04658
YOR262W	gpn2-5001	0.04657
YNL300W	tos6Δ	0.04649
YFL041W	fet5Δ	0.04649
YGR058W	pef1Δ	0.04647
YMR251W-A	hor7Δ	0.04637
YLR156W	ylr156wΔ	0.04621
YOL166W-A	yol166wΔ-a	0.0461
YOR236W	dfr1Δ-td-supp1	0.04609	Carries Suppressor Mutation
YDL128W	vcx1Δ	0.04608
YNL121C	tom70Δ	0.04597
YGL151W	nut1Δ	0.04596
YIL016W	snl1Δ	0.04595
YGL249W	zip2Δ	0.04595
YGL150C	ino80-5002	0.04595
YIL022W	tim44-8	0.04594
YMR302C	yme2Δ	0.0459
YPL049C	dig1Δ	0.04584
YER051W	jhd1Δ	0.04583
YOL093W	trm10Δ	0.04582
YHR129C	arp1Δ	0.04575
YPR161C	sgv1-35	0.04566
YJL101C	gsh1Δ	0.04566
YNR026C	sec12-1	0.04564
YPL035C	ypl035cΔ	0.04548	Dubious
YOR384W	fre5Δ	0.04547
YNL129W	nrk1Δ	0.04546
YER183C	fau1Δ	0.04546
YIL014W	mnt3Δ	0.04535
YBL002W	htb2Δ	0.04532
YNL164C	ibd2Δ	0.04529
YMR243C	zrc1Δ	0.04528
YNL177C	mrpl22Δ-supp1	0.04527	Carries Suppressor Mutation
YDR473C	prp3-1	0.04526
YGR066C	ygr066cΔ	0.04524
YFL036W	rpo41Δ-supp1	0.04523	Carries Suppressor Mutation
YIL028W	yil028wΔ	0.04521	Dubious
YFL048C	emp47Δ	0.04519
YMR137C	pso2Δ	0.04514
YCL011C	gbp2Δ	0.04511
YHR147C	mrpl6Δ-supp1	0.04505	Carries Suppressor Mutation
YCL008C	stp22Δ	0.04503
YML066C	sma2Δ	0.04503
YMR025W	csi1Δ	0.04502
YPR022C	sdd4Δ	0.04501
YDR168W	cdc37-ts	0.04497
YDR308C	srb7-5003	0.04493
YER172C	brr2-5023-supp1	0.04491	Carries Suppressor Mutation
YDR176W	ngg1Δ	0.04489
YDR322C-A	tim11Δ	0.04488
YJR001W	avt1Δ	0.04486
YCL001W-A	ycl001wΔ-a	0.04479
YOR213C	sas5Δ	0.04477
YPL128C	tbf1-5001	0.04471
YDR079W	pet100Δ	0.04471
YNL231C	pdr16Δ	0.04469
YDR131C	ydr131cΔ	0.04466
YBL023C	mcm2-1	0.04465
YLR351C	nit3Δ	0.04461
YLR081W	gal2Δ	0.04445
YNL181W	pbr1-5008	0.04443
YDR020C	das2Δ	0.04442
YLR267W	bop2Δ	0.04432
YOL024W	yol024wΔ	0.0443
YCR054C	ctr86-5001	0.04427
YAL032C	prp45-5002	0.04415
YPL023C	met12Δ	0.04414
YLR027C	aat2Δ	0.04413
YIL151C	esl1Δ	0.04407
YDR186C	snd1Δ	0.04401
YBR180W	dtr1Δ	0.04401
YGR015C	eat1Δ	0.04401
YJR161C	cos5Δ	0.04399
YGR226C	ygr226cΔ	0.04398	Dubious
YOL049W	gsh2Δ	0.04386
YNL239W	lap3Δ	0.04381
YBR050C	reg2Δ	0.04378
YBR198C	taf5-3	0.04378
YOL047C	lds2Δ	0.04377
YBL081W	ybl081wΔ	0.04376
YBR043C	qdr3Δ	0.04375
YER132C	pmd1Δ	0.04368
YNL162W-A	ynl162wΔ-a	0.04364
YPL063W	tim50-5001	0.04364
YOL158C	enb1Δ	0.04359
YPL081W	rps9aΔ	0.04351
YBR007C	dsf2Δ	0.04349
YLR258W	gsy2Δ	0.04347
YFL039C	act1-133	0.04342
YER165W	pab1-5001	0.04341
YDR430C	cym1Δ	0.04341
YMR019W	stb4Δ	0.04337
YPL038W-A	ypl038wΔ-a	0.04335
YNL224C	sqs1Δ	0.04333
YJR050W	isy1Δ	0.04325
YDR156W	rpa14Δ	0.04324
YMR085W	ymr085wΔ	0.04323
YLR309C	imh1Δ	0.04321
YDR151C	cth1Δ	0.04311
YIR004W	djp1Δ	0.04309
YOL121C	rps19aΔ	0.04306
YOR163W	ddp1Δ	0.04304
YBL044W	ybl044wΔ	0.04303
YJL127C	spt10Δ	0.04303
YJL211C	yjl211cΔ	0.04302	Dubious
YFR027W	eco1-1	0.04299
YEL011W	glc3Δ	0.04293
YJR011C	yjr011cΔ	0.04291
YDR212W	tcp1-2	0.04281
YOL011W	plb3Δ	0.0428
YER060W-A	fcy22Δ	0.04276
YLR268W	sec22Δ-supp1	0.04273	Carries Suppressor Mutation
YPR021C	agc1Δ	0.04271
YKL064W	mnr2Δ	0.04268
YCL024W	kcc4Δ	0.04267
YBR193C	med8-51	0.04265
YOR039W	ckb2Δ	0.04262
YIL046W	met30-9	0.04258
YPR042C	puf2Δ	0.04252
YGL007W	brp1Δ	0.04251
YGR188C	bub1Δ-supp1	0.04248	Carries Suppressor Mutation
YGR152C	rsr1Δ	0.04244
YDR254W	chl4Δ	0.04236
YDR228C	pcf11-ts10	0.04234
YJL143W	tim17-5001	0.04232
YDR401W	ydr401wΔ	0.04231	Dubious
YBR006W	uga2Δ	0.04229
YMR013W-A	ymr013wΔ-a	0.04229	Dubious
YMR115W	mgr3Δ	0.0422
YKL224C	pau16Δ	0.0422
YDR126W	swf1Δ	0.04218
YBR058C-A	tsc3Δ	0.04214
YJR101W	rsm26Δ	0.04214
YLR293C	gsp1-p162l	0.04213
YER014C-A	bud25Δ-supp1	0.04212	Carries Suppressor Mutation
YDR184C	atc1Δ	0.0421
YGR122C-A	ygr122cΔ-a	0.04205	Dubious
YIL032C	yil032cΔ	0.04204	Dubious
YLR421C	rpn13Δ	0.04203
YER119C	avt6Δ	0.04201
YOR217W	rfc1-5002	0.042
YMR326C	ymr326cΔ	0.042	Dubious
YFR020W	css2Δ	0.04198
YDR520C	urc2Δ	0.04198
YDR164C	sec1-1	0.04193
YLR400W	ylr400wΔ	0.04193	Dubious
YLR285C-A	ylr285cΔ-a	0.04187
YBR060C	orc2-3	0.04183
YDR034C-A	ydr034cΔ-a	0.04183
YPL226W	new1Δ	0.04182
YJL033W	hca4-5009	0.0418
YDR517W	grh1Δ	0.04179
YBL034C	stu1-7	0.04178
YHR112C	yhr112cΔ	0.04172
YJL126W	nit2Δ	0.0417
YJL067W	yjl067wΔ	0.04168	Dubious
YDR424C	dyn2Δ	0.04168
YDR178W	sdh4Δ	0.04166
YNL237W	ytp1Δ	0.04164
YFL053W	dak2Δ	0.04164
YLR285W	nnt1Δ	0.04162
YDR529C	qcr7Δ	0.04162
YOR260W	gcd1-502	0.04153
YBR292C	ybr292cΔ	0.04145
YLR168C	ups2Δ	0.04144
YDR177W	ubc1-5002	0.04142
YBL066C	sef1Δ	0.04138
YOR083W	whi5Δ	0.04137
YJR072C	npa3-5001	0.04136
YOR036W	pep12Δ	0.04136
YHR075C	ppe1Δ	0.04131
YCR092C	msh3Δ	0.04125
YPL217C	bms1Δ-1-supp1	0.04124	Carries Suppressor Mutation
YFR040W	sap155Δ	0.04123
YNR026C	sec12-4	0.04118
YBR056W-A	mnc1Δ	0.04118
YBR258C	shg1Δ	0.04115
YMR261C	tps3Δ	0.04111
YKL195W	mia40-5001	0.04108
YPR103W	pre2-v214a	0.04105
YAL033W	pop5-5005	0.04103
YGL241W	kap114Δ	0.04097
YPR020W	atp20Δ	0.04096
YFL034C-B	mob2-11	0.04095
YOR389W	yor389wΔ	0.0409
YLR233C	est1Δ	0.04087
YER009W	ntf2-h104y	0.04086
YMR234W	rnh1Δ	0.04072
YOR018W	rod1Δ	0.04071
YLR323C	cwc24-5018	0.04066
YMR271C	ura10Δ	0.04059
YMR211W	dml1-5001	0.04047
YJL097W	phs1-5001	0.04045
YDR522C	sps2Δ	0.04043
YOL029C	yol029cΔ	0.04042
YDR343C	hxt6Δ	0.04042
YGR074W	smd1-1	0.04042
YDR379W	rga2Δ	0.04041
YMR071C	tvp18Δ	0.04034
YKR106W	gex2Δ	0.04027
YIL171W	yil171wΔ	0.04026
YDL066W	idp1Δ	0.04026
YIL142W	cct2-5001	0.04025
YER188W	yer188wΔ	0.04017
YDR406W	pdr15Δ	0.04012
YMR304W	ubp15Δ	0.04012
YJR112W	nnf1-77	0.0401
YOR052C	tmc1Δ	0.04009
YFR015C	gsy1Δ	0.04007
YDL057W	ydl057wΔ	0.03999
YIL175W	yil175wΔ	0.03999
YKL166C	tpk3Δ	0.03996
YDL043C	prp11-ts	0.03996
YKR060W	utp30Δ	0.03995
YLR307C-A	dpa10Δ	0.03994
YPR156C	tpo3Δ	0.03993
YER078W-A	yer078wΔ-a	0.03989
YIL070C	mam33Δ	0.03987
YHR210C	yhr210cΔ	0.03984
YGL247W	brr6-5001	0.03982
YGR236C	spg1Δ	0.03981
YLR117C	clf1-1	0.03978
YBR013C	ybr013cΔ	0.03972
YFL034C-B	mob2-28	0.03971
YDR421W	aro80Δ	0.03969
YLR084C	rax2Δ	0.03963
YGR070W	rom1Δ	0.03961
YER028C	mig3Δ	0.03958
YDR312W	ssf2Δ	0.03955
YKR072C	sis2Δ	0.03955
YMR192W	gyl1Δ	0.03955
YDL154W	msh5Δ	0.03955
YDL191W	rpl35aΔ	0.03952
YOR315W	sfg1Δ	0.03951
YMR278W	prm15Δ	0.0395
YDR339C	fcf1-5001	0.03946
YLR312C-B	ylr312cΔ-b	0.03941
YIL160C	pot1Δ	0.03938
YKR049C	fmp46Δ	0.03933
YKL213C	doa1Δ	0.03928
YDL224C	whi4Δ	0.03927
YGR136W	lsb1Δ	0.03926
YPR148C	ypr148cΔ	0.03924
YNR032C-A	hub1Δ	0.03922
YEL017W	gtt3Δ	0.03921
YBR268W	mrpl37Δ	0.03921
YGL050W	tyw3Δ	0.0392
YDR088C	slu7-ts2	0.03918
YGL146C	rrt6Δ	0.03917
YGR021W	dpc29Δ	0.03916
YOR017W	pet127Δ	0.03916
YDL139C	scm3-5007	0.03916
YMR154C	rim13Δ	0.03914
YPR056W	tfb4-5001	0.03914
YIL072W	hop1Δ	0.03913
YIL129C	tao3Δ-5007-supp1	0.03911	Carries Suppressor Mutation
YNL003C	pet8Δ	0.0391
YMR090W	ymr090wΔ	0.03906
YML058W	sml1Δ	0.03905
YPL177C	cup9Δ	0.03903
YPL092W	ssu1Δ	0.039
YLR099C	ict1Δ	0.03897
YJR080C	aim24Δ	0.03896
YGR125W	ygr125wΔ	0.03893
YIL129C	tao3Δ-5011-supp1	0.03893	Carries Suppressor Mutation
YNL213C	rrg9Δ-supp1	0.03887	Carries Suppressor Mutation
YER110C	kap123Δ	0.03884
YDR294C	dpl1Δ	0.03883
YHR139C-A	yhr139cΔ-a	0.03876
YNL221C	pop1-5003	0.03873
YOR333C	yor333cΔ	0.03872	Dubious
YDR266C	hel2Δ	0.03872
YBR184W	ybr184wΔ	0.03869
YGL045W	rim8Δ	0.03868
YDR513W	grx2Δ	0.03866
YDR074W	tps2Δ	0.03865
YOR059C	lpl1Δ	0.0386
YER091C-A	yer091cΔ-a	0.03859	Dubious
YPL138C	spp1Δ	0.03859
YNL024C	efm6Δ	0.03859
YIL122W	pog1Δ	0.03857
YNR054C	esf2-5005	0.03856
YML030W	rcf1Δ	0.03854
YPR152C	urn1Δ	0.03853
YDL189W	rbs1Δ	0.03851
YJL041W	nsp1-5002	0.03845
YBL091C	map2Δ	0.0384
YPL228W	cet1-1	0.03836
YBR128C	atg14Δ	0.03835
YJL094C	kha1Δ	0.03835
YNL328C	mdj2Δ	0.03833
YMR165C	pah1Δ-supp1	0.0383	Carries Suppressor Mutation
YER066C-A	yer066cΔ-a	0.03828	Dubious
YIL134C-A	yil134cΔ-a	0.03823
YBR196C-B	ybr196cΔ-b	0.03813
YIL088C	avt7Δ	0.0381
YDR132C	ydr132cΔ	0.03802
YNL212W	vid27Δ	0.038
YIL092W	yil092wΔ	0.03797
YML078W	cpr3Δ	0.03797
YAR031W	prm9Δ	0.03791
YER039C	hvg1Δ	0.03789
YGR078C	pac10Δ	0.03787
YNL299W	trf5Δ	0.03787
YFL034W	mil1Δ	0.03784
YGL036W	ygl036wΔ	0.03783
YBR168W	pex32Δ	0.03781
YMR311C	glc8Δ	0.03777
YDR480W	dig2Δ	0.03776
YPL118W	mrp51Δ	0.03775
YOR342C	yor342cΔ	0.0377
YGR157W	cho2Δ	0.03768
YJL039C	nup192-15	0.03767
YPL041C	mrx11Δ	0.03765
YJL160C	pir5Δ	0.03761
YAL067W-A	yal067wΔ-a	0.0376
YFL010C	wwm1Δ	0.03753
YDR232W	hem1-5003	0.03752
YMR086W	seg1Δ	0.03752
YNL249C	mpa43Δ	0.03747
YLR344W	rpl26aΔ	0.0374
YGR169C	pus6Δ	0.0374
YJR046W	tah11-ts	0.03738
YPL046C	elc1Δ	0.03734
YCR046C	img1Δ	0.03731
YMR193W	mrpl24Δ-supp1	0.03731	Carries Suppressor Mutation
YNL004W	hrb1Δ	0.03729
YDR393W	she9Δ	0.03726
YCL040W	glk1Δ	0.03724
YLR016C	pml1Δ	0.03722
YGR122W	ygr122wΔ	0.03715
YDL208W	nhp2-5001	0.03715
YHR157W	rec104Δ	0.03713
YNR011C	prp2-1	0.03712
YIL176C	pau14Δ	0.03712
YDR031W	mix14Δ	0.03709
YGR140W	cbf2-42	0.03708
YGR187C	hgh1Δ	0.03707
YBR035C	pdx3Δ	0.03707
YJR119C	jhd2Δ	0.03703
YGR203W	ych1Δ	0.03703
YDR352W	ypq2Δ	0.03703
YOL013C	hrd1Δ	0.03702
YDR530C	apa2Δ	0.03701
YNR073C	man2Δ	0.03701
YNL325C	fig4Δ	0.037
YNL247W	ynl247w-5001	0.037
YFL034C-B	mob2-8	0.037
YGL251C	hfm1Δ	0.03699
YBL034C	stu1-6	0.03689
YBR161W	csh1Δ	0.03686
YNL111C	cyb5Δ	0.03684
YKL037W	aim26Δ	0.0368
YDR065W	rrg1Δ	0.03675
YER145C	ftr1Δ	0.03673
YDR247W	vhs1Δ	0.03668
YCL009C	ilv6Δ	0.03667
YIL036W	cst6Δ	0.03665
YLR456W	ylr456wΔ	0.03664
YDR400W	urh1Δ	0.03659
YOR001W	rrp6Δ-supp1	0.03655	Carries Suppressor Mutation
YNR006W	vps27Δ	0.03653
YPL183W-A	rtc6Δ	0.03652
YHR209W	crg1Δ	0.03651
YIL121W	qdr2Δ	0.03648
YDR415C	ydr415cΔ	0.03646
YDR324C	utp4-5007	0.03646
YOR363C	pip2Δ	0.03645
YOR378W	amf1Δ	0.03644
YOR066W	msa1Δ	0.03644
YBR130C	she3Δ	0.03635
YBL059C-A	cmc2Δ	0.03632
YCL022C	ycl022cΔ	0.03629	Dubious
YML075C	hmg1Δ	0.03628
YNL047C	slm2Δ	0.03627
YPL026C	sks1Δ	0.03624
YMR219W	esc1Δ	0.03622
YOR305W	rrg7Δ	0.03622
YGL187C	cox4Δ	0.03621
YLR031W	ylr031wΔ	0.03621
YGL183C	mnd1Δ	0.0362
YNL311C	skp2Δ	0.03617
YDR405W	mrp20Δ	0.0361
YMR272W-B	ymr272wΔ-b	0.03598
YCR008W	sat4Δ	0.03598
YML099C	arg81Δ	0.03591
YDR478W	snm1-172	0.03591
YAL029C	myo4Δ	0.03589
YKL216W	ura1Δ	0.03585
YGR156W	pti1-ts1-supp1	0.03584	Carries Suppressor Mutation
YLR204W	qri5Δ	0.0358
YBR139W	atg42Δ	0.0358
YDR315C	ipk1Δ	0.03577
YMR277W	fcp1-1-supp3	0.03576	Carries Suppressor Mutation
YDR243C	prp28-101	0.03572
YPL083C	sen54-5002	0.03572
YCR020C	pet18Δ	0.03556
YKL032C	ixr1Δ	0.03551
YBR226C	ybr226cΔ	0.0355	Dubious
YNL307C	mck1Δ	0.03549
YGR235C	mic26Δ	0.03543
YHR184W	ssp1Δ	0.03543
YCR034W	elo2Δ	0.03541
YCR009C	rvs161Δ-supp1	0.03539	Carries Suppressor Mutation
YLR385C	swc7Δ	0.03538
YLR124W	ylr124wΔ	0.03536	Dubious
YGR161C	rts3Δ	0.03535
YLR347C	kap95-e126k	0.03528
YOL085C	yol085cΔ	0.03528
YML028W	tsa1Δ	0.03527
YCR005C	cit2Δ	0.03524
YDL012C	ydl012cΔ	0.03524
YBR239C	ert1Δ	0.03518
YKL197C	pex1Δ	0.03517
YLR406C-A	ylr406cΔ-a	0.03517
YPL274W	sam3Δ	0.03516
YOR088W	yor088wΔ	0.03507
YNR066C	ynr066cΔ	0.03505
YLL004W	orc3-70	0.03501
YPR055W	sec8-9	0.03499
YMR325W	pau19Δ	0.03497
YER090W	trp2Δ	0.03494
YBR040W	fig1Δ	0.03494
YLR152C	ylr152cΔ	0.03493
YBR273C	ubx7Δ	0.03492
YGL020C	get1Δ-supp1	0.03485	Carries Suppressor Mutation
YGR287C	ima1Δ	0.0348
YDR118W	apc4-5001	0.03478
YLR078C	bos1-1	0.03477
YOR280C	fsh3Δ	0.03475
YJL203W	prp21-ts	0.03475
YIL012W	yil012wΔ	0.03474
YGL059W	pkp2Δ	0.03474
YGR006W	prp18-1202	0.03473
YPL228W	cet1Δ-1-supp1	0.03472	Carries Suppressor Mutation
YGR156W	pti1-ts7-supp1	0.03472	Carries Suppressor Mutation
YMR081C	isf1Δ	0.03471
YOR167C	rps28aΔ	0.03469
YIL150C	mcm10-1	0.03466
YEL070W	dsf1Δ	0.03464
YLR142W	put1Δ	0.03461
YHR082C	ksp1Δ	0.03457
YIL114C	por2Δ	0.03455
YGL202W	aro8Δ	0.03455
YDR431W	ydr431wΔ	0.03453	Dubious
YGR028W	msp1Δ	0.03452
YNL087W	tcb2Δ	0.03451
YMR119W-A	ymr119wΔ-a	0.0345	Dubious
YLR153C	acs2-5002	0.03449
YGL002W	erp6Δ	0.03447
YDR052C	dbf4-4	0.03446
YOR037W	cyc2Δ	0.03439
YDR062W	lcb2-16	0.03436
YML022W	apt1Δ	0.03434
YGR124W	asn2Δ	0.0343
YKL028W	tfa1-5001	0.03428
YCR039C	matalpha2Δ	0.03427
YPR085C	asa1-5001	0.03427
YKL085W	mdh1Δ	0.03425
YOL089C	hal9Δ	0.03422
YJL048C	ubx6Δ	0.03421
YMR112C	med11-ts	0.03418
YMR194C-A	ymr194cΔ-a	0.03418	Dubious
YMR088C	vba1Δ	0.03417
YPL133C	rds2Δ	0.03412
YBL091C-A	scs22Δ	0.03408
YAR023C	yar023cΔ	0.03408
YFL039C	act1-112	0.03407
YIR010W	dsn1-7	0.03405
YMR139W	rim11Δ	0.03404
YDR058C	tgl2Δ	0.03399
YPL240C	hsp82Δ	0.03399
YKL077W	psg1Δ	0.03397
YOR374W	ald4Δ	0.03396
YOR360C	pde2Δ	0.03395
YOR249C	apc5-ca-paps	0.03395
YLR041W	ylr041wΔ	0.03393	Dubious
YPL029W	suv3Δ-supp1	0.03392	Carries Suppressor Mutation
YFL009W	cdc4-2	0.03392
YFL008W	smc1-259	0.03389
YNL274C	gor1Δ	0.03385
YNR042W	ynr042wΔ	0.03381	Dubious
YHL047C	arn2Δ	0.03379
YFR018C	yfr018cΔ	0.03373
YEL069C	hxt13Δ	0.03372
YBL043W	ecm13Δ	0.03368
YLR268W	sec22-3	0.03364
YDR469W	sdc1Δ	0.03362
YBR295W	pca1Δ	0.0336
YER041W	yen1Δ	0.0336
YGR240C-A	ygr240cΔ-a	0.03355
YBL113C	ybl113cΔ	0.03349
YBR073W	rdh54Δ	0.03346
YER159C	bur6-5005	0.03346
YIL127C	rrt14Δ	0.03344
YAR071W	pho11Δ	0.03343
YNL200C	nnr1Δ	0.03343
YCR007C	ycr007cΔ	0.03338
YLR320W	mms22Δ	0.03335
YDR219C	mfb1Δ	0.03334
YMR296C	lcb1-4	0.03332
YGR148C	rpl24bΔ	0.03332
YDR286C	mgp12Δ	0.03329
YPR009W	sut2Δ	0.03327
YBL101C	ecm21Δ	0.03326
YFR019W	fab1Δ-supp1	0.03322	Carries Suppressor Mutation
YDR479C	pex29Δ	0.03321
YMR276W	dsk2Δ	0.03321
YKL160W	elf1Δ	0.0332
YER168C	cca1-5001	0.03316
YDL019C	osh2Δ	0.03314
YPL204W	hrr25-5001	0.03311
YPL067C	htc1Δ	0.0331
YFL039C	act1-108	0.03307
YLR253W	mcp2Δ	0.03306
YER093C-A	aim11Δ	0.03302
YDR116C	mrpl1Δ	0.033
YDR232W	hem1-5004	0.03299
YNL097C	pho23Δ	0.03297
YGR017W	ygr017wΔ	0.0329
YNR048W	ynr048wΔ	0.0329
YFL034C-A	rpl22bΔ	0.03289
YJL102W	mef2Δ	0.03286
YDR098C	grx3Δ	0.03281
YGL134W	pcl10Δ	0.03281
YER101C	ast2Δ	0.03279
YPL183C	rtt10Δ	0.03278
YPR036W	vma13Δ	0.03278
YLR040C	afb1Δ	0.03267
YHR087W	rtc3Δ	0.03266
YDL148C	nop14-5001	0.03266
YGR083C	gcd2-5005	0.03264
YGL175C	sae2Δ	0.03263
YAL013W	dep1Δ	0.03263
YBR249C	aro4Δ	0.03262
YFL041W-A	yfl041wΔ-a	0.0326
YDL184C	rpl41aΔ	0.03251
YDL207W	gle1-4	0.03251
YGR042W	mte1Δ	0.0325
YDR033W	mrh1Δ	0.0325
YBR088C	pol30-k253r	0.03246
YNR015W	smm1Δ	0.03243
YJL054W	tim54-5002	0.03241
YLR373C	vid22Δ	0.0324
YEL071W	dld3Δ	0.03235
YFL034C-B	mob2Δ-36-supp1	0.03231	Carries Suppressor Mutation
YPL040C	ism1Δ-supp1	0.03231	Carries Suppressor Mutation
YBR030W	rkm3Δ	0.03229
YDR277C	mth1Δ	0.03227
YHL031C	gos1Δ-supp1	0.03223	Carries Suppressor Mutation
YLR025W	snf7Δ	0.03222
YER056C	fcy2Δ	0.03221
YIL044C	age2Δ	0.03216
YGR204C-A	ygr204cΔ-a	0.03214
YBR177C	eht1Δ	0.03213
YLR246W	erf2Δ	0.03213
YBL001C	ecm15Δ	0.03211
YJR102C	vps25Δ	0.03211
YIL040W	apq12Δ	0.03211
YDR046C	bap3Δ	0.03207
YBL027W	rpl19bΔ	0.03203
YNL112W	dbp2-5004	0.03203
YPL064C	cwc27Δ	0.03202
YIL056W	vhr1Δ	0.03201
YBL088C	tel1Δ	0.03199
YKL155C	rsm22Δ	0.03199
YKR102W	flo10Δ	0.03196
YHR036W	brl1-2221	0.03193
YLR438W	car2Δ	0.03188
YMR197C	vti1-11	0.03187
YOL107W	yol107wΔ	0.03185
YMR252C	mlo1Δ	0.03185
YOR049C	rsb1Δ	0.03183
YKL115C	ykl115cΔ	0.03183	Dubious
YKR065C	pam17Δ	0.03178
YKL012W	prp40-5003	0.03172
YGL140C	ygl140cΔ	0.03171
YOL006C	top1Δ	0.03168
YMR022W	ubc7Δ	0.03166
YMR297W	prc1Δ	0.0316
YKR010C	tof2Δ	0.03159
YNL112W	dbp2-5002	0.03152
YPR180W	aos1-5001	0.0315
YFR053C	hxk1Δ	0.03148
YEL062W	npr2Δ	0.03146
YLR227C	ady4Δ	0.03143
YJL127C-B	mco6Δ	0.0314
YLR045C	stu2-12	0.03139
YDR313C	pib1Δ	0.03134
YOR354C	msc6Δ	0.03134
YAL046C	bol3Δ	0.0313
YPL233W	nsl1-6	0.03129
YGR199W	pmt6Δ	0.03128
YOR089C	vps21Δ	0.03128
YLR390W	ecm19Δ	0.03126
YAR047C	yar047cΔ	0.03126	Dubious
YKL183C-A	ykl183cΔ-a	0.03124
YDR180W	scc2-4	0.03119
YPR176C	bet2-1-supp1	0.03119	Carries Suppressor Mutation
YNL318C	hxt14Δ	0.03118
YBR221C	pdb1Δ	0.03118
YGR069W	ygr069wΔ	0.03117	Dubious
YIL103W	dph1Δ	0.03115
YLR371W	rom2Δ-supp2	0.03113	Carries Suppressor Mutation
YNL221C	pop1-5002	0.03109
YCR016W	ycr016wΔ	0.03108
YHR076W	ptc7Δ	0.03105
YPR111W	dbf20Δ	0.03104
YJR019C	tes1Δ	0.03103
YPL156C	prm4Δ	0.03103
YOR304C-A	bil1Δ	0.03103
YDR397C	ncb2-5009	0.03101
YBR217W	atg12Δ	0.031
YDR089W	vtc5Δ	0.031
YHR067W	htd2Δ	0.03099
YGR186W	tfg1-5003	0.03099
YDR528W	hlr1Δ	0.03094
YPL228W	cet1-2	0.03093
YBL010C	ybl010cΔ	0.03093
YBR162W-A	ysy6Δ	0.03089
YIL165C	yil165cΔ	0.03089
YDR387C	cin10Δ	0.03089
YML013W	ubx2Δ-supp1	0.03088	Carries Suppressor Mutation
YMR272C	scs7Δ	0.03083
YGL209W	mig2Δ	0.03083
YGR225W	ama1Δ	0.03082
YML020W	yml020wΔ	0.03082
YJR134C	sgm1Δ	0.03077
YJL188C	bud19Δ	0.03074	Dubious
YIL129C	tao3Δ-5001-supp1	0.03074	Carries Suppressor Mutation
YLL018C-A	cox19Δ	0.03073
YGR262C	bud32Δ	0.03071
YDR474C	ydr474cΔ	0.03068
YJL103C	gsm1Δ	0.03065
YHR036W	brl1-k405i	0.03062
YER189W	yer189wΔ	0.03062
YOR366W	yor366wΔ	0.03061	Dubious
YMR096W	snz1Δ	0.03058
YKL105C	seg2Δ	0.03053
YCL074W	ycl074wΔ	0.0305
YGR278W	cwc22-5001	0.0305
YDR026C	nsi1Δ	0.03047
YAL037W	yal037wΔ	0.03045
YPL254W	hfi1Δ	0.03045
YJL105W	set4Δ	0.0304
YDR203W	ydr203wΔ	0.03037	Dubious
YLR028C	ade16Δ	0.03033
YKL150W	mcr1Δ	0.03032
YBR259W	ybr259wΔ	0.03031
YJL098W	sap185Δ	0.03031
YEL016C	npp2Δ	0.0303
YJR138W	iml1Δ	0.03029
YML087C	aim33Δ	0.03028
YKR051W	hfl1Δ	0.03027
YHR058C	med6-ts	0.03027
YAL041W	cdc24-2	0.03025
YKR087C	oma1Δ	0.03025
YOR063W	rpl3-5002	0.03024
YPR173C	vps4Δ	0.03024
YNL165W	ynl165wΔ	0.03019
YEL034W	hyp2-2	0.03019
YOR050C	yor050cΔ	0.03018	Dubious
YFL039C	act1-120	0.03016
YML062C	mft1Δ	0.03016
YHR021W-A	ecm12Δ	0.03013
YOR249C	apc5-ca	0.03011
YJR078W	bna2Δ	0.03006
YBR032W	ybr032wΔ	0.03004
YJR031C	gea1Δ	0.03003
YNL254C	rtc4Δ	0.03
YHR185C	pfs1Δ	0.02999
YDR274C	ydr274cΔ	0.02994
YJR153W	pgu1Δ	0.02993
YLR174W	idp2Δ	0.02991
YJL117W	pho86Δ	0.02989
YOR227W	her1Δ	0.02985
YOR008C	slg1Δ	0.02984
YNL185C	mrpl19Δ	0.02981
YPR133C	spn1-k192n	0.02981
YLR282C	ylr282cΔ	0.02978	Dubious
YHL046C	pau13Δ	0.02977
YDR318W	mcm21Δ	0.02975
YBL011W	sct1Δ	0.02974
YDL054C	mch1Δ	0.02973
YGR130C	ygr130cΔ	0.02971
YJL181W	rbh1Δ	0.02968
YML007W	yap1Δ	0.02966
YLR154W-A	ylr154wΔ-a	0.0296	Dubious
YKL092C	bud2Δ	0.02959
YDR248C	ydr248cΔ	0.02956
YHR125W	yhr125wΔ	0.02955
YBR230C	om14Δ	0.02954
YJL193W	yjl193wΔ	0.02952
YGR273C	ygr273cΔ	0.02951
YLR377C	fbp1Δ	0.0295
YCR028C-A	rim1Δ	0.02949
YNL013C	ynl013cΔ	0.02945	Dubious
YGR071C	env11Δ	0.02941
YOR022C	ddl1Δ	0.0294
YDR325W	ycg1-2	0.02939
YML125C	pga3-5001	0.02938
YHR139C	sps100Δ	0.02936
YOR380W	rdr1Δ	0.02933
YGR057C	lst7Δ	0.02932
YGR289C	mal11Δ	0.02931
YLR123C	ylr123cΔ	0.02931	Dubious
YLR457C	nbp1-1	0.0293
YER158C	yer158cΔ	0.02923
YHR029C	yhi9Δ	0.02922
YKR043C	shb17Δ	0.0292
YDL058W	uso1-1	0.02919
YER184C	tog1Δ	0.02918
YDL079C	mrk1Δ	0.02916
YDR514C	ydr514cΔ	0.02916
YKL078W	dhr2-5001	0.02914
YMR182C	rgm1Δ	0.02907
YPR200C	arr2Δ	0.02904
YML096W	yml096wΔ	0.02903
YLR128W	dcn1Δ	0.02899
YEL066W	hpa3Δ	0.02897
YBR222C	pcs60Δ	0.02895
YER015W	faa2Δ	0.02894
YBL070C	ybl070cΔ	0.02891	Dubious
YLR185W	rpl37aΔ	0.0289
YJR139C	hom6Δ	0.02885
YHR055C	cup1Δ-2	0.02885
YIL002W-A	cmi7Δ	0.02885
YAR068W	yar068wΔ	0.02883
YDL052C	slc1Δ	0.02883
YMR270C	rrn9-5008	0.02882
YNL155W	cuz1Δ	0.02882
YPL018W	ctf19Δ	0.02879
YDR482C	cwc21Δ	0.02864
YNL220W	ade12Δ-supp1	0.02863	Carries Suppressor Mutation
YLR159W	ylr159wΔ	0.02863
YLR188W	mdl1Δ	0.02863
YMR316C-B	ymr316cΔ-b	0.02862	Dubious
YOR358W	hap5Δ	0.0286
YLR228C	ecm22Δ	0.02859
YGL243W	tad1Δ	0.02858
YBR170C	npl4Δ	0.02854
YGR258C	rad2Δ	0.02851
YBR092C	pho3Δ	0.02851
YBR225W	ybr225wΔ	0.0285
YBL112C	ybl112cΔ	0.0285
YML042W	cat2Δ	0.02849
YDR146C	swi5Δ	0.02845
YKR085C	mrpl20Δ	0.0284
YMR021C	mac1Δ-supp1	0.02839	Carries Suppressor Mutation
YIL167W	sdl1Δ	0.02838
YPL019C	vtc3Δ	0.02837
YML069W	pob3-l78r	0.02836
YPR170C	ypr170cΔ	0.02836	Dubious
YBL039W-B	min6Δ	0.02835
YOR269W	pac1Δ	0.02834
YPR105C	cog4-5002	0.02833
YDR374C	pho92Δ	0.02832
YER019W	isc1Δ-supp1	0.02832	Carries Suppressor Mutation
YCR021C	hsp30Δ	0.02831
YDR193W	ydr193wΔ	0.02831	Dubious
YBR117C	tkl2Δ	0.02828
YBR210W	erv15Δ	0.02827
YER046W-A	yer046wΔ-a	0.02824	Dubious
YDR009W	gal3Δ	0.02824
YDR239C	ydr239cΔ	0.02823
YLL029W	fra1Δ	0.02823
YML106W	ura5Δ	0.0282
YJL163C	yjl163cΔ	0.0282
YLR239C	lip2Δ	0.02814
YHL048C-A	yhl048cΔ-a	0.02813
YHL020C	opi1Δ	0.02812
YER074W	rps24aΔ	0.02812
YNL056W	oca2Δ	0.02812
YLR097C	hrt3Δ	0.0281
YLR251W	sym1Δ	0.02808
YHR054C	yhr054cΔ	0.02808
YGL235W	ygl235wΔ	0.02808
YIL011W	tir3Δ	0.02806
YOL155W-A	yol155wΔ-a	0.02804
YDR475C	jip4Δ	0.02802
YML016C	ppz1Δ	0.02798
YOL004W	sin3Δ	0.02796
YGR099W	tel2-15	0.02789
YIL024C	yil024cΔ	0.02788
YDL142C	crd1Δ	0.02786
YDL186W	ydl186wΔ	0.02786
YJR045C	ssc1-2	0.02785
YPR120C	clb5Δ	0.02782
YGL179C	tos3Δ	0.02781
YPR069C	spe3Δ	0.0278
YNL289W	pcl1Δ	0.02779
YJL152W	yjl152wΔ	0.02779	Dubious
YPL021W	ecm23Δ	0.02778
YDL213C	nop6Δ	0.02775
YDL103C	qri1-5001	0.02772
YPL214C	thi6Δ	0.0277
YGL130W	ceg1-c354	0.02769
YER178W	pda1Δ	0.02765
YGR053C	mco32Δ	0.02764
YDL246C	sor2Δ	0.02763
YKL026C	gpx1Δ	0.02761
YNL016W	pub1Δ	0.0276
YKL212W	sac1Δ	0.02758
YNL154C	yck2Δ	0.02757
YJL172W	cps1Δ	0.02754
YOR123C	leo1Δ	0.02753
YBR053C	ybr053cΔ	0.0275
YCL005W	ldb16Δ	0.0275
YDR491C	ydr491cΔ	0.02747	Dubious
YMR179W	spt21Δ	0.02742
YBR083W	tec1Δ	0.02741
YMR285C	ngl2Δ	0.0274
YOR196C	lip5Δ	0.0274
YLR283W	ylr283wΔ	0.0274
YDR518W	eug1Δ	0.02738
YJL138C	tif2Δ	0.02738
YMR270C	rrn9-5007	0.02737
YGL003C	cdh1Δ	0.02737
YGL019W	ckb1Δ	0.02737
YIL001W	yil001wΔ	0.02732
YDR338C	ydr338cΔ	0.0273
YBR072W	hsp26Δ	0.0273
YBR276C	pps1Δ	0.02725
YDR346C	svf1Δ	0.02724
YMR172W	hot1Δ	0.02721
YHR051W	cox6Δ	0.02721
YJL219W	hxt9Δ	0.02719
YGL238W	cse1-5002	0.02718
YLR064W	per33Δ	0.02717
YFL027C	gyp8Δ	0.02714
YLR450W	hmg2Δ	0.02712
YFR032C	rrt5Δ	0.02711
YBR232C	ybr232cΔ	0.02711	Dubious
YKR053C	ysr3Δ	0.02708
YJL010C	nop9-5004	0.02707
YMR084W	ymr084wΔ	0.02704
YLR438C-A	lsm3-5002	0.02702
YER182W	fmp10Δ	0.027
YBR198C	taf5-20	0.02694
YLR024C	ubr2Δ	0.02694
YPL246C	rbd2Δ	0.02694
YBR272C	hsm3Δ	0.02693
YAL014C	syn8Δ	0.02692
YDR231C	cox20Δ	0.02688
YDR344C	ydr344cΔ	0.02687
YIR035C	nre1Δ	0.02685
YDR438W	thi74Δ	0.02682
YJL069C	utp18-5002	0.0268
YJR003C	mrx12Δ	0.02679
YDL086W	ydl086wΔ	0.02674
YDR056C	emc10Δ	0.02674
YGR093W	drn1Δ	0.02673
YGR288W	mal13Δ	0.02668
YLL012W	yeh1Δ	0.02667
YFR026C	uli1Δ	0.02665
YBR060C	orc2-2	0.02665
YER137C	yer137cΔ	0.02665
YML088W	ufo1Δ	0.02663
YLR082C	srl2Δ	0.02661
YPR160W	gph1Δ	0.02659
YOR034C	akr2Δ	0.02656
YGR283C	ygr283cΔ	0.02656
YKL130C	she2Δ	0.02656
YPR088C	srp54-5001	0.02655
YDR077W	sed1Δ	0.02654
YOR286W	rdl2Δ	0.02652
YLR172C	dph5Δ	0.02652
YLR310C	cdc25-2-supp1	0.02651	Carries Suppressor Mutation
YNL295W	mrx6Δ	0.02651
YKR052C	mrs4Δ	0.02649
YOR093C	cmr2Δ	0.02644
YGR076C	mrpl25Δ	0.02642
YFR012W	dcv1Δ	0.02641
YPR046W	mcm16Δ	0.02636
YGL114W	ygl114wΔ	0.02634
YOR355W	gds1Δ	0.0263
YOL119C	mch4Δ	0.02628
YFL013W-A	yfl013wΔ-a	0.02627	Dubious
YJL063C	mrpl8Δ-supp1	0.02626	Carries Suppressor Mutation
YAR037W	yar037wΔ	0.02626
YPR012W	ypr012wΔ	0.02626	Dubious
YGL219C	mdm34Δ-supp1	0.02625	Carries Suppressor Mutation
YPR114W	ypr114wΔ	0.02623
YOL059W	gpd2Δ	0.02621
YIR021W-A	yir021wΔ-a	0.02619
YAL008W	fun14Δ	0.02616
YGR050C	ygr050cΔ	0.02615
YLL031C	gpi13Δ-5-supp1	0.02614	Carries Suppressor Mutation
YJL205C	nce101Δ	0.02613
YBL013W	fmt1Δ	0.0261
YDR494W	rsm28Δ	0.02607
YMR204C	inp1Δ	0.02605
YBR093C	pho5Δ	0.02605
YBR024W	sco2Δ	0.02602
YKL106C-A	ykl106cΔ-a	0.02599
YNL190W	ynl190wΔ	0.02599
YGR205W	tda10Δ	0.02596
YKL157W	ape2Δ	0.02592
YBR206W	ybr206wΔ	0.02591	Dubious
YLL009C	cox17Δ	0.02589
YDR189W	sly1-ts	0.02588
YMR269W	tma23Δ	0.02583
YNL049C	sfb2Δ	0.02582
YGL152C	ygl152cΔ	0.02581	Dubious
YPR198W	sge1Δ	0.02581
YDL060W	tsr1-5004	0.02581
YJL046W	aim22Δ	0.02579
YDL169C	ugx2Δ	0.02577
YJR083C	acf4Δ	0.02576
YNR068C	ynr068cΔ	0.02572
YHL008C	yhl008cΔ	0.0257
YKL065C	yet1Δ	0.0257
YAL041W	cdc24-4	0.02568
YLR266C	pdr8Δ	0.02566
YNL217W	ppn2Δ	0.02565
YHR045W	yhr045wΔ	0.02563
YDR134C	ydr134cΔ	0.02563
YPL034W	ypl034wΔ	0.02562
YCR075C	ers1Δ	0.02559
YJL217W	ree1Δ	0.02559
YLR280C	ylr280cΔ	0.02553	Dubious
YJL165C	hal5Δ	0.02552
YPR068C	hos1Δ	0.02552
YGL236C	mto1Δ	0.02551
YBL034C	stu1-12	0.02549
YDR188W	cct6-18-supp1	0.02548	Carries Suppressor Mutation
YNR024W	mpp6Δ	0.02547
YLR410W	vip1Δ	0.02545
YPR159C-A	ypr159cΔ-a	0.02534
YLR409C	utp21-5011	0.02529
YPR080W	tef1Δ	0.02527
YBR084C-A	rpl19aΔ	0.02527
YHR044C	dog1Δ	0.02523
YHR146W	crp1Δ	0.02522
YDR198C	rkm2Δ	0.02517
YKR100C	skg1Δ	0.02517
YKR024C	dbp7Δ	0.02516
YDR317W	him1Δ	0.02516
YPR061C	jid1Δ	0.02516
YKR098C	ubp11Δ	0.02513
YDR306C	ydr306cΔ	0.0251
YDR502C	sam2Δ	0.02508
YNL183C	npr1Δ	0.02506
YPL017C	irc15Δ	0.02504
YNL331C	aad14Δ	0.02504
YNL021W	hda1Δ	0.02504
YNL125C	esbp6Δ	0.02504
YFL056C	aad6Δ	0.02501
YHL006C	shu1Δ	0.02499
YAR003W	swd1Δ	0.02498
YJL045W	yjl045wΔ-supp1	0.02496	Carries Suppressor Mutation
YGL159W	ygl159wΔ	0.02494
YKL123W	ykl123wΔ	0.02486	Dubious
YLR374C	ylr374cΔ	0.02486	Dubious
YLR368W	mdm30Δ	0.02482
YGL205W	pox1Δ	0.02481
YOR028C	cin5Δ	0.02478
YML029W	usa1Δ	0.02472
YML026C	rps18bΔ	0.0247
YLR107W	rex3Δ	0.0247
YCL062W	ycl062wΔ	0.0247
YJR033C	rav1Δ	0.02467
YDR001C	nth1Δ	0.02462
YLR298C	yhc1-1	0.0246
YLR402W	ylr402wΔ-supp1	0.02458	Dubious,Carries Suppressor Mutation
YLR430W	sen1-1	0.02455
YDL175C	air2Δ	0.02453
YDR316W	oms1Δ	0.02451
YER078C	icp55Δ	0.02449
YLR286C	cts1Δ	0.02448
YLR315W	nkp2Δ	0.02446
YNL146C-A	ynl146cΔ-a	0.02444
YJL189W	rpl39Δ	0.02442
YML068W	itt1Δ	0.02441
YDR435C	ppm1Δ	0.02439
YOR215C	aim41Δ	0.02437
YLR407W	ylr407wΔ	0.02435
YKR058W	glg1Δ	0.02434
YPR157W	tda6Δ	0.02427
YGL116W	cdc20-1	0.02424
YDR498C	sec20-1	0.02419
YHR140W	yhr140wΔ	0.02417
YPR091C	nvj2Δ	0.02413
YIL046W-A	yil046wΔ-a	0.02413
YMR160W	ymr160wΔ	0.02409
YNL052W	cox5aΔ	0.02408
YDL174C	dld1Δ	0.02407
YOR116C	rpo31-698	0.02404
YBR233W	pbp2Δ	0.02404
YML069W	pob3-7	0.02403
YOR104W	pin2Δ	0.024
YDL129W	ydl129wΔ	0.02399
YKL170W	mrpl38Δ	0.02399
YPR066W	uba3Δ	0.02398
YLR271W	cmg1Δ	0.02398
YJR130C	str2Δ	0.02397
YER010C	yer010cΔ	0.02396
YKR016W	mic60Δ	0.02393
YOL097C	wrs1-5001	0.02392
YKR067W	gpt2Δ	0.0239
YKL091C	ykl091cΔ	0.02384
YPR133W-A	tom5Δ	0.02383
YER092W	ies5Δ	0.02376
YLR243W	gpn3-5005	0.02376
YIL005W	eps1Δ	0.02375
YOR015W	yor015wΔ	0.02373
YNL035C	ynl035cΔ	0.02372
YGR256W	gnd2Δ	0.02368
YAR029W	yar029wΔ	0.02368
YOR377W	atf1Δ	0.02367
YNL236W	sin4Δ	0.02364
YDR057W	yos9Δ	0.02361
YAR033W	mst28Δ	0.02361
YKL120W	oac1Δ	0.02361
YLR133W	cki1Δ	0.02359
YOR045W	tom6Δ	0.02355
YMR317W	ymr317wΔ	0.02347
YMR042W	arg80Δ	0.02343
YDR314C	rad34Δ	0.02342
YLR433C	cna1Δ	0.0234
YOR044W	irc23Δ	0.0234
YKL184W	spe1Δ	0.02339
YOR055W	yor055wΔ	0.02338	Dubious
YER125W	rsp5-3	0.02336
YMR199W	cln1Δ	0.02335
YMR114C	ymr114cΔ	0.02335
YER121W	yer121wΔ	0.02335
YMR089C	yta12Δ	0.02334
YBR203W	cos111Δ	0.02334
YMR280C	cat8Δ	0.02333
YNL071W	lat1Δ	0.02333
YDR209C	ydr209cΔ	0.02327
YGL217C	ygl217cΔ	0.02326	Dubious
YBR061C	trm7Δ	0.02324
YFL064C	yfl064cΔ	0.02324
YAR020C	pau7Δ	0.02322
YKL203C	tor2-29	0.02321
YJR131W	mns1Δ	0.0232
YGR223C	hsv2Δ	0.02319
YGL095C	vps45Δ	0.02316
YLL041C	sdh2Δ	0.02315
YOR294W	rrs1-84	0.02314
YPR052C	nhp6aΔ	0.02314
YNL252C	mrpl17Δ-supp1	0.02314	Carries Suppressor Mutation
YGR213C	rta1Δ	0.02314
YER170W	adk2Δ	0.02313
YEL052W	afg1Δ	0.02312
YJL136W-A	yjl136wΔ-a	0.02311
YOL002C	izh2Δ	0.02307
YHR212W-A	yhr212wΔ-a	0.02306
YPL103C	fmp30Δ	0.02299
YPL150W	ypl150wΔ	0.02294
YLR363W-A	ylr363wΔ-a	0.02294
YLR389C	ste23Δ	0.02294
YHR205W	sch9Δ-supp1	0.02289	Carries Suppressor Mutation
YFL018C	lpd1Δ-supp1	0.02289	Carries Suppressor Mutation
YJL044C	gyp6Δ	0.02288
YMR186W	hsc82Δ	0.02288
YKL055C	oar1Δ	0.02286
YMR060C	sam37Δ	0.02285
YDL081C	rpp1aΔ-supp1	0.02284	Carries Suppressor Mutation
YOR013W	irc11Δ	0.02281	Dubious
YHR189W	pth1Δ	0.0228
YCL064C	cha1Δ	0.02276
YHR120W	msh1Δ	0.02274
YPL157W	tgs1Δ	0.02271
YIL170W	hxt12Δ	0.02269
YDR188W	cct6-18	0.02268
YKR104W	ykr104wΔ	0.02267
YOR156C	nfi1Δ	0.02264
YGR276C	rnh70Δ	0.02258
YPL090C	rps6aΔ	0.02256
YML053C	yml053cΔ	0.02255
YOR344C	tye7Δ	0.02255
YER107C	gle2Δ	0.02254
YPL146C	nop53-5005	0.02252
YMR149W	swp1-5002	0.02252
YMR107W	spg4Δ	0.02251
YMR246W	faa4Δ	0.02241
YGR101W	pcp1Δ	0.0224
YKR066C	ccp1Δ	0.02239
YHL019C	apm2Δ	0.02234
YJL118W	yjl118wΔ	0.02232
[truncated: 4,229 more rows]

## Sheet: Rad52 foci
Strains:	WT	yta7D	yta7-ATP binding	yta7-Phospho
	Cells with Rad52-YFP foci (%)
Experiment 1	1.5	7.5	11.9	7.5
Experiment 2	1.8	10.2	8.5	10.4
Experiment 3	2.2	8.3	11.8	6.8

## Sheet: Recombination
System:	TINV-FRT (-FLPm)
Strains:	WT				yta7				yta7-ATP binding			yta7-Phospho
Experiment:	1	2	3	4	1	2	3	4	1	2	3	1	2	3
Recombination frequency (x10-4)	3	0.9	1.5	1.5	7.9	5	3.8	7.8	6.4	12.1	8.4	4.1	4.5	4.6

## Sheet: ChIP_origins
U.C. ARS1	U.C. ARS305	ARS1426	ARS1	ARS305	ARS1426		U.C. ARS1	U.C. ARS305	ARS1426	ARS1	ARS305	ARS1426				U.C. ARS501	ARS603	ARS1412	ARS501	ARS603	ARS1412		U.C. ARS501	ARS603	ARS1412	ARS501	ARS603	ARS1412
1.15	1.1	0.58	1.72	1.88	0.,81		0.93	1.01	0.37	6.33	8.24	6.22	Rep1			0.29	0.37	0.82	0.91	0.92	1.18		0.02	0.33	0.32	10.26	5.76	8.44	Rep1
0.38	0.33	1.18	2.52	1.72	2.14		0.55	0.36	0.04	8.26	7.92	8.39	Rep2			1.11	0.01	1.21	1.59	1.04	1.55		0.31	0.55	0.11	9.79	7.31	8.27	Rep2
0.94	0.24	1.43	1.99	1.35	2.51		0.25	0.81	0.49	6.29	10.25	7.93	Rep3			0.23	0.08	1.32	2.08	0.66	0.98		0.69	0.08	0.2	11.24	5.89	7.29	Rep3
0.823333	0.556667	0.47	2.07667	1.65	2.325		0.576667	0.726667	0.3	6.96	8.80333	7.51333	Mean			0.543333	0.23	0.47	1.52667	0.873333	1.23667		0.34	0.32	0.21	10.43	6.32	8	Mittelwert
0.398037	0.472687	0.176777	0.406981	0.271846	0.26163		0.340783	0.332916	0.233024	1.12601	1.26303	1.14343	STABW			0.491664	0.190875	0.262742	0.587566	0.194251	0.289194		0.336006	0.23516	0.105357	0.739797	0.859826	0.620725	STABW

## Sheet: ATPase assays
	Blanks	1	2	3	4	5	6				mOD/min	OD/s	area well/cm2	V/uL	Pathlength/cm	Ext coeff NADH/ (M-1 cm-1)	M/s	v0/s	v0/min
	-0.32363	-0.41526	-0.79633	-0.45649	-0.35625	-0.42108	-0.43916			Sample1	-0.13321	-2.22017e-06	0.11	33.3	0.302727	6220	-1.17908e-09	-0.0471632	-2.82979
	-0.3026	-0.39245	-0.82545	-0.41312	-0.69679	-0.47138	-0.43911			Sample2	-0.51758	-8.62633e-06	0.11	33.3	0.302727	6220	-4.58125e-09	-0.18325	-10.995
	-0.28616	-0.48355	-0.82259	-0.36582	-0.44428	-0.44586	-0.79448			Sample3	-0.1146	-1.91e-06	0.11	33.3	0.302727	6220	-1.01436e-09	-0.0405743	-2.43446
	-0.30696									Sample4	-0.103055	-1.71758e-06	0.11	33.3	0.302727	6220	-9.1217e-10	-0.0364868	-2.18921
	-0.63078									Sample5	-0.148897	-2.48161e-06	0.11	33.3	0.302727	6220	-1.31793e-09	-0.0527171	-3.16303
	-0.24448									Sample6	-0.141925	-2.36542e-06	0.11	33.3	0.302727	6220	-1.25622e-09	-0.0502488	-3.01493
	-0.24807
	-0.91675
	-0.36858
Avg	-0.297211	-0.43042	-0.81479	-0.41181	-0.400265	-0.446107	-0.439135
Corr bkg		-0.13321	-0.51758	-0.1146	-0.103055	-0.148897	-0.141925
											ATP/enzyme/min
										Sample1	2.82979
										Sample2	10.995
										Sample3	2.43446
										Sample4	2.18921
										Sample5	3.16303
										Sample6	3.01493
